# Supplementary material for: Identifying Risk Factors for Hospitalization with Behavioral Health Disorders and Concurrent Temperature-Related Illness in New York State
Source: Int J Environ Res Public Health. 2022 Dec 7;19(24):16411. doi: 10.3390/ijerph192416411 (PMC9779268; doi:10.3390/ijerph192416411)
Supplement: Supplementary file 1 [file ijerph-19-16411-s001.zip]

Archive with 1 entries (1 files):
- ijerph-2039302-supplementary.pdf
